# Supplementary material for: Clavien–Dindo classification for grading complications after total pharyngolaryngectomy and free jejunum transfer
Source: PLoS One. 2019 Sep 12;14(9):e0222570. doi: 10.1371/journal.pone.0222570 (PMC6742376; doi:10.1371/journal.pone.0222570)
Supplement: S1 File — (XLSX) [file pone.0222570.s001.xlsx]

## Sheet: summary
No.	Age	Sex(0:male, 1:female)	BMI	ASA-PS	smoking	Primary site(1:hypopharynx, 2: cervical esophagus, 3: larynx, 4: oropharynx)	RT	chemo	CDC grade	CDC grade without abodominal complications
1	64	0	14.7572	1	1	4	0	0	0	0
2	85	0	20.2924	3	0	2	0	0	0	0
3	44	1	17.3628	1	0	1	0	0	0	0
4	53	0	16.7943	1	0	1	0	0	0	0
5	61	1	19.2668	1	1	2	0	0	0	0
6	65	0	26.9153	2	1	1	0	0	0	0
7	67	0	22.4671	2	0	1	0	0	0	0
8	69	0	18.1043	2	0	1	0	0	0	0
9	46	0	17.7352	1	1	1	0	0	0	0
10	48	1	16.0612	1	0	2	0	0	0	0
11	49	1	21.9608	1	0	1	0	0	0	0
12	51	0	25.043	2	1	1	0	0	0	0
13	53	0	16.6331	1	1	2	0	0	0	0
14	56	1	17.9493	2	1	1	0	0	0	0
15	56	0	19.964	2	1	1	0	0	0	0
16	57	0	19.5822	2	1	1	0	0	0	0
17	57	0	21.0261	2	1	1	0	1	0	0
18	58	0	20.5797	1	1	1	0	0	0	0
19	58	0	20.8379	1	1	1	0	0	0	0
20	58	0	20.0562	1	1	1	0	0	0	0
21	60	1	17.639	2	1	1	0	0	0	0
22	60	0	18.0794	1	1	1	0	0	0	0
23	60	0	17.4283	2	1	1	0	0	0	0
24	60	0	22.208	1	1	1	0	0	0	0
25	60	0	17.3141	2	1	1	0	0	0	0
26	61	1	21.1671	2	1	1	0	0	0	0
27	61	0	22.4315	1	1	1	0	0	0	0
28	62	0	19.2066	2	1	1	0	0	0	0
29	62	0	18.8271	3	1	1	0	0	0	0
30	63	1	21.7287	2	1	2	0	1	0	0
31	63	0	21.1279	1	1	1	0	0	0	0
32	63	0	17.3634	1	1	1	0	0	0	0
33	64	0	21.7582	2	1	1	0	0	0	0
34	64	0	19.1106	2	0	2	0	0	0	0
35	64	0	22.9445	2	1	1	0	0	0	0
36	64	0	18.3434	2	1	1	0	0	0	0
37	64	0	17.004	1	1	1	0	0	0	0
38	65	0	22.6408	1	1	1	0	0	0	0
39	65	0	20.4544	1	0	1	0	0	0	0
40	65	0	27.4589	1	1	1	0	0	0	0
41	65	0	16.4307	1	1	1	0	0	0	0
42	65	0	19.5703	2	1	1	0	0	0	0
43	66	0	24.0704	1	1	1	0	0	0	0
44	66	1	28.0223	2	1	1	0	0	0	0
45	66	0	23.7645	1	1	1	0	0	0	0
46	67	0	21.2484	1	1	1	0	0	0	0
47	67	0	20.5761	2	1	1	0	0	0	0
48	67	0	18.117	2	1	1	0	0	0	0
49	67	0	18.8193	2	0	1	0	0	0	0
50	67	0	22.7826	2	1	1	0	0	0	0
51	67	0	18.7097	2	0	1	0	0	0	0
52	67	1	24.2608	2	0	1	0	0	0	0
53	68	1	20.637	2	1	1	0	0	0	0
54	68	0	27.1018	2	1	1	0	0	0	0
55	68	0	18.5256	1	1	1	0	0	0	0
56	68	0	17.8279	1	0	1	0	0	0	0
57	68	0	23.0384	3	0	1	0	0	0	0
58	68	0	27.1956	1	1	1	0	0	0	0
59	69	0	22.9895	2	1	1	0	0	0	0
60	69	0	28.1622	2	0	2	0	0	0	0
61	69	0	15.1321	2	1	1	0	0	0	0
62	69	0	21.3597	2	1	1	0	0	0	0
63	69	0	21.4357	3	1	1	0	0	0	0
64	70	0	18.6721	1	1	2	0	0	0	0
65	70	0	23.1261	1	1	1	0	0	0	0
66	70	0	19.7642	2	1	1	0	0	0	0
67	70	0	19.3559	2	1	1	0	0	0	0
68	71	0	19.4763	2	1	1	0	0	0	0
69	71	0	26.5257	1	1	1	0	0	0	0
70	71	0	18.8279	2	1	1	0	0	0	0
71	71	0	19.3439	2	1	1	0	0	0	0
72	71	0	15.3431	3	0	1	0	0	0	0
73	72	0	17.8062	1	1	1	0	0	0	0
74	72	0	25.4191	2	0	1	0	0	0	0
75	72	0	15.2416	2	1	1	0	0	0	0
76	72	0	20.3665	1	1	1	0	0	0	0
77	72	1	31.7325	2	1	1	0	0	0	0
78	73	0	21.3258	2	1	3	0	0	0	0
79	73	0	17.7344	2	1	2	0	0	0	0
80	73	0	23.2627	2	1	4	0	0	0	0
81	73	1	20.2812	2	1	1	0	0	0	0
82	73	0	15.9838	1	0	1	0	0	0	0
83	73	0	22.278	3	1	3	0	0	0	0
84	73	0	18.2399	2	1	1	0	0	0	0
85	73	0	19.8791	2	1	2	0	0	0	0
86	73	0	17.2165	2	1	1	0	0	0	0
87	74	0	17.8993	1	1	1	0	0	0	0
88	74	0	20.9278	2	1	1	0	0	0	0
89	74	0	18.8735	1	1	1	0	0	0	0
90	74	0	22.7112	1	1	1	0	0	0	0
91	74	0	22.7509	2	0	2	0	0	0	0
92	74	0	23.3638	1	1	1	0	0	0	0
93	75	0	22.0412	2	1	1	0	0	0	0
94	75	0	28.6937	2	1	3	0	0	0	0
95	76	0	19.7979	2	0	2	0	0	0	0
96	76	0	20.859	3	1	1	0	0	0	0
97	76	0	26.8192	1	1	1	0	0	0	0
98	76	0	21.9713	2	1	1	0	0	0	0
99	76	0	20.3279	2	1	1	0	0	0	0
100	77	0	17.5752	2	1	2	0	0	0	0
101	77	1	18.4122	2	1	2	0	0	0	0
102	77	0	17.6578	2	1	1	0	0	0	0
103	77	1	22	1	1	2	0	0	0	0
104	77	0	20.3111	2	1	1	0	0	0	0
105	78	1	16.8055	2	1	1	0	0	0	0
106	78	0	22.9207	2	0	1	0	0	0	0
107	78	0	14.2362	2	1	1	0	0	0	0
108	79	0	18.8591	1	1	1	0	0	0	0
109	80	1	19.4934	2	1	2	0	0	0	0
110	80	0	23.1757	2	1	1	0	0	0	0
111	81	0	21.5139	2	1	1	0	0	0	0
112	82	0	16.9411	2	1	2	0	0	0	0
113	84	0	21.6314	2	1	1	0	0	0	0
114	87	0	21.2558	2	1	1	0	0	0	0
115	50	0	22.5681	2	0	1	0	0	0	0
116	59	0	21.7403	1	1	1	0	0	0	0
117	67	0	18.9591	2	1	1	0	0	0	0
118	67	0	22.5666	1	1	1	0	0	0	0
119	71	0	23.7034	2	0	1	0	0	0	0
120	72	0	26.4084	2	1	1	0	0	0	0
121	73	0	25.3662	3	1	2	0	0	0	0
122	77	0	22.743	2	1	1	0	0	0	0
123	80	0	15.4258	2	0	1	0	0	0	0
124	85	0	15.9936	2	1	1	0	0	0	0
125	66	0	18.114	2	1	1	0	0	1	1
126	59	0	21.9074	1	1	3	0	0	1	0
127	59	0	20.1826	1	0	1	0	0	1	1
128	48	0	23.5294	1	1	1	0	0	1	1
129	53	0	19.1443	1	1	1	0	0	1	0
130	55	0	20.2395	1	1	1	0	0	1	0
131	56	0	17.205	1	1	1	0	0	1	1
132	59	0	19.0614	2	1	1	0	0	1	1
133	59	0	19.1024	1	1	1	0	0	1	1
134	60	1	18.7646	2	1	2	0	0	1	1
135	62	0	23.2304	3	0	1	0	0	1	0
136	63	0	19.9298	1	1	3	0	0	1	1
137	64	0	21.8123	3	1	1	0	1	1	1
138	65	0	19.3922	1	0	1	0	0	1	0
139	65	1	20.7875	1	1	4	0	0	1	1
140	67	0	24.1484	1	1	1	0	0	1	1
141	67	0	19.8406	2	0	2	0	0	1	1
142	68	0	15.2389	2	0	4	0	0	1	0
143	68	0	19.9314	2	0	1	0	0	1	1
144	69	0	19.8291	1	1	2	0	0	1	1
145	70	1	19.7908	1	0	2	0	0	1	1
146	71	0	20.6332	2	0	1	0	0	1	0
147	73	0	22.929	2	1	1	0	0	1	0
148	73	0	17.1552	2	1	1	0	0	1	1
149	74	1	21.1593	1	1	2	0	0	1	1
150	74	0	22.0821	2	1	1	0	0	1	1
151	75	0	22.6439	2	0	1	0	0	1	1
152	76	0	20	2	1	2	0	0	1	1
153	80	0	20.8656	2	0	2	0	0	1	1
154	81	0	20.9689	3	0	1	0	0	1	1
155	83	1	17.7704	2	0	1	0	0	1	1
156	63	0	21.2992	2	1	2	0	0	1	1
157	74	0	18.6559	3	0	1	0	0	1	0
158	78	0	23.3096	2	1	4	0	0	1	1
159	59	0	17.7834	1	0	1	0	0	2	2
160	65	0	21.9764	2	1	1	0	0	2	0
161	67	1	18.7412	3	0	2	0	0	2	2
162	68	0	19.1053	3	1	1	0	0	2	2
163	68	0	20.4129	2	0	1	0	0	2	2
164	70	0	22.6634	2	1	1	0	0	2	2
165	73	0	22.6222	2	1	2	0	0	2	2
166	74	0	23.7575	2	0	1	0	0	2	2
167	77	0	22.9297	2	0	1	0	0	2	2
168	82	0	19.0272	2	0	1	0	0	2	2
169	82	0	22.9313	3	1	1	0	0	2	2
170	85	0	16.9054	2	1	2	0	0	2	2
171	85	1	16.4094	2	0	1	0	0	2	2
172	60	0	22.0229	2	1	3	0	0	3a	0
173	60	0	22.2803	1	0	1	0	0	3a	3a
174	61	0	21.6583	2	0	1	0	0	3a	3a
175	63	0	25.1396	3	1	1	0	0	3a	3a
176	64	0	18.934	2	0	1	0	0	3a	3a
177	65	0	23.0301	2	1	1	0	0	3a	3a
178	66	0	21.183	2	1	1	0	0	3a	3a
179	75	0	18.3447	1	1	1	0	0	3a	0
180	76	0	18.9993	3	0	1	0	0	3a	2
181	78	0	24.4888	1	1	1	0	0	3a	3a
182	83	0	20.0667	2	1	1	0	0	3a	3a
183	70	0	16.8014	2	1	1	0	0	3b	3b
184	56	0	24.1607	2	1	1	0	0	3b	3b
185	57	0	19.8337	1	1	1	0	0	3b	3b
186	64	0	17.1805	2	1	1	0	0	3b	3b
187	64	0	20.5525	1	1	1	0	0	3b	3b
188	66	0	22.3709	1	1	1	0	0	3b	3b
189	76	1	23.0518	2	1	2	0	0	3b	3b
190	77	0	17.1345	1	1	1	0	0	3b	1
191	78	0	26.6469	3	1	3	0	0	3b	3b
192	79	0	19.9273	1	0	1	0	0	3b	3b
193	70	0	21.1427	1	1	1	0	0	3b	3b
194	75	0	19.0178	2	1	2	0	0	4a	4a
195	71	0	23.5101	2	1	1	0	0	4b	4b
196	57	0	23.1088	2	1	2	1	1	0	0
197	62	0	17.1029	1	0	4	1	1	0	0
198	65	0	19.3896	1	1	1	1	1	0	0
199	69	0	18.0119	2	1	1	1	0	0	0
200	76	0	19.2508	1	1	1	1	1	0	0
201	86	0	15.7222	2	0	1	1	0	0	0
202	61	1	15.8871	1	0	2	1	1	0	0
203	61	0	22.6618	1	0	1	1	1	0	0
204	63	0	22.9578	1	1	1	1	1	0	0
205	56	0	23.2457	1	1	3	1	1	0	0
206	59	0	15.6445	1	0	2	1	0	0	0
207	61	0	16.8142	1	1	1	1	1	0	0
208	57	1	19.4328	1	0	1	1	1	0	0
209	66	1	13.2655	1	1	1	1	0	0	0
210	75	1	21.4903	1	0	1	1	0	0	0
211	73	1	19.8987	1	0	1	1	1	0	0
212	63	0	21.0778	2	1	2	1	1	0	0
213	72	0	19.2487	2	1	1	1	1	0	0
214	66	0	15.8316	1	1	3	1	1	0	0
215	70	0	18.3547	1	1	3	1	0	0	0
216	57	0	26.8101	1	1	3	1	0	0	0
217	72	1	14.24	2	1	1	1	1	0	0
218	65	0	23.1916	2	1	1	1	1	0	0
219	72	0	19.4702	2	1	1	1	0	0	0
220	77	0	19.8728	2	0	1	1	1	0	0
221	69	0	21.9776	1	1	1	1	1	0	0
222	58	0	17.342	1	1	1	1	1	0	0
223	55	1	16.0451	2	0	1	1	0	0	0
224	70	0	12.9328	1	1	1	1	1	0	0
225	78	0	18.6255	2	1	1	1	1	0	0
226	63	1	22.3549	2	0	2	1	1	0	0
227	71	0	21.0118	2	1	1	1	1	0	0
228	75	0	20.8932	2	1	1	1	1	0	0
229	76	1	14.0843	2	0	2	1	1	0	0
230	52	0	19.8873	1	1	1	1	1	0	0
231	73	0	16.7906	2	1	1	1	1	0	0
232	67	0	20.8424	3	1	2	1	1	0	0
233	73	0	17.4001	2	1	1	1	0	0	0
234	59	0	19.8007	1	1	3	1	1	0	0
235	71	0	22.4155	3	1	1	1	1	0	0
236	72	0	24.5956	1	1	1	1	0	0	0
237	77	0	19.9968	2	1	1	1	0	1	0
238	72	0	25.2586	1	1	1	1	0	1	0
239	51	0	20.4214	2	0	2	1	1	1	0
240	70	0	17.351	2	1	1	1	1	1	1
241	57	0	18.9117	2	1	3	1	1	1	1
242	57	0	20.7894	1	0	1	1	1	1	1
243	59	0	15.0196	2	0	2	1	0	1	1
244	54	0	19.0756	1	1	1	1	0	1	1
245	63	0	21.6013	2	1	1	1	1	1	1
246	67	0	22.5686	1	1	1	1	1	1	1
247	67	0	30.2232	2	1	1	1	0	1	1
248	68	0	22.1455	2	0	2	1	0	1	1
249	79	0	18.4042	2	0	1	1	0	2	2
250	68	0	17.539	2	1	1	1	1	2	2
251	73	0	21.4121	2	0	1	1	0	2	2
252	74	0	23.9016	2	1	1	1	1	2	2
253	71	0	15.8532	2	1	1	1	1	2	2
254	69	0	21.4425	2	1	1	1	0	2	2
255	57	0	16.0733	1	1	1	1	1	2	2
256	71	0	20.5207	2	1	2	1	1	3a	0
257	64	0	15.7943	3	0	1	1	1	3a	3a
258	77	1	16.5932	1	0	2	1	0	3a	3a
259	65	0	18.2089	1	1	1	1	1	3a	3a
260	75	0	22.2675	2	1	1	1	0	3a	3a
261	69	0	21.7398	2	1	4	1	1	3a	3a
262	70	0	19.0558	1	1	2	1	0	3a	3a
263	64	0	18.9657	2	1	1	1	1	3a	3a
264	70	0	22.5391	1	0	3	1	1	3b	0
265	65	0	18.8525	2	0	2	1	1	3b	1
266	87	1	29.4825	2	0	2	1	0	3b	1
267	82	0	19.959	2	0	3	1	0	3b	3b
268	76	0	19.3394	1	0	2	1	1	3b	3b
269	54	1	20.6061	1	0	1	1	1	3b	3b
270	81	0	24.7306	3	1	1	1	0	3b	3b
271	68	0	19.1521	1	0	2	1	1	3b	3b
272	75	0	25.7485	2	0	2	1	1	4b	4b
273	73	0	21.1993	1	1	1	1	1	4a	4a
274	76	1	15.1532	1	1	2	1	0	4b	4b
